# Supplementary material for: Combining Hi-C data with phylogenetic correlation to predict the target genes of distal regulatory elements in human genome
Source: Nucleic Acids Res. 2013 Sep 3;41(22):10391–402. doi: 10.1093/nar/gkt785 (PMC3905853; doi:10.1093/nar/gkt785)
Supplement: Supplementary Data [file supp_gkt785_suppl_data.zip]

Archive with 4 entries (4 files):
- nar-01376-n-2013-File008.zip
- nar-01376-n-2013-File009.gz
- nar-01376-n-2013-File010.pdf
- nar-01376-n-2013-File011.docx
